# Supplementary material for: Stability of Non-Concentric, Multilayer, and Fully Aligned Porous MoS2 Nanotubes
Source: Membranes (Basel). 2022 Aug 22;12(8):818. doi: 10.3390/membranes12080818 (PMC9415411; doi:10.3390/membranes12080818)
Supplement: Supplementary file 1 [file membranes-12-00818-s001.zip]

Archive with 4 entries (4 files):
- Video-S1.mp4
- __MACOSX/._Video-S1.mp4
- Video-S2.mp4
- __MACOSX/._Video-S2.mp4
